# Supplementary material for: A novel selective medium for the isolation of Burkholderia mallei from equine specimens
Source: BMC Vet Res. 2019 May 7;15:133. doi: 10.1186/s12917-019-1874-0 (PMC6505306; doi:10.1186/s12917-019-1874-0)
Supplement: Supplementary file 1 — Table S1. Constituents of three selective agars. (XLSX 12 kb) [file 12917_2019_1874_MOESM1_ESM.xlsx]

## Sheet: Sheet1
	Supplemental table 1. Constituents of three selective agars
	Agar	Formula		Note
	BM agar	Agar	15 g
		Water	960 ml
		Glycerol	40 ml	Carbon source
		Tryptone	10 g	Pepton
		Proteose peptone no.3	5 g	Pepton
		Sodium chloride	5 g	Preservation of Osmotic pressure
		Sodium pyruvate	1 g	Protection of injured bacteria
		MgSO4	0.25 g	Increase of an enzyme activity
		Crystal violet	3 mg	Growth inhibition of some Gram(+) bacteria
		Cycloheximide	50 mg	Antifungal drug
		Ticarcillin disodium salt	16.7 mg	Antibacterial drug, 15 mg as ticarcillin
		Fosfomycyn sodium	197.8 mg	Antibacterial drug, 150 mg as fosfomycyn
		Polymyxin B	40,000 U	Antibacterial drug
	PC agar	Agar	15 g
		0.04M Potassium phosphate buffer (pH 6.2)	950 ml
		Bile salts	1.5 g
		Proteose peptone no.3	1 g
		(NH4)2SO4	1 g
		MgSO4・7H2O	0.2 g
		Phenol red	0.02 g
		Fe(NH4SO4)2・6H2O	0.01 g
		1％ Crystal violet	0.1 ml
		10％ pyruvic acid sodium salt	50 ml
		Ticarcillin sodium salt	100 mg	Antibacterial drug
		Polymyxin B sulfate	300,000 U	Antibacterial drug
	Xie's agar	Nutrient agar	35 g
		Water	860 ml
		Glycerol	40 ml
		Horse serum	100 ml
		Tryptone agar	1 g
		Polymyxin E	10,000 U	Antibacterial drug
		Bacitracin	2,500 U	Antibacterial drug
		Actidione (Cycloheximide)	2.5 mg	Antifungal drug
