# Supplementary material for: A novel selective medium for the isolation of Burkholderia mallei from equine specimens
Source: BMC Vet Res. 2019 May 7;15:133. doi: 10.1186/s12917-019-1874-0 (PMC6505306; doi:10.1186/s12917-019-1874-0)
Supplement: Supplementary file 2 — Table S2. Bacteria used in this study. (XLSX 14 kb) [file 12917_2019_1874_MOESM2_ESM.xlsx]

## Sheet: Sheet1
	Supplemental table 2. Bacteria used in this study
	Species	Strain	Original strain reference	Source	Origin
	Burkholderia mallei	GTC 3P0003T	ATCC23344	Human	China
	B. mallei	GTC 3P0016	ATCC10399, NCTC10245	Horse	China
	B. mallei	GTC 3P0077	EY2235	Horse	China
	B. mallei	GTC 3P0078	EY2236	Horse	China
	B. mallei	GTC 3P0079	EY2237	Horse	China
	B. mallei	G2-(3)		NA	NA
	B. mallei	SAVP1		NA	NA
	B. mallei	Turkey1		Horse	Turkey
	B. mallei	India86-567-2		Mule	India
	B. mallei	IVAN		Equus	Hungary
	B. mallei	UCC BURK078	KC237	NA	NA
	B. mallei	UCC BURK166	Strain 106	Horse	India
	B. mallei	UCC BURK131	Strain 11	Human	Turkey
	B. mallei	UCC BURK167	Strain 6	Human	Turkey
	B. mallei	UCC BURK084	Turkey 10	NA	NA
	B. mallei	UCC BURK063	Turkey 2	NA	NA
	B. mallei	UCC BURK064	Turkey 3	NA	NA
	B. mallei	UCC BURK065	Turkey 4	NA	NA
	B. mallei	UCC BURK066	Turkey 5	NA	NA
	B. mallei	UCC BURK067	Turkey 6	NA	NA
	B. mallei	UCC BURK068	Turkey 7	NA	NA
	B. mallei	UCC BURK069	Turkey 8	NA	NA
	B. mallei	UCC BURK070	Turkey 9	NA	NA
	B. mallei	UCC BURK082		NA	NA
	B. mallei	UCC BURK009	12	NA	NA
	B. mallei	UCC BURK011	102	NA	NA
	B. mallei	UCC BURK005	120	NA	NA
	B. mallei	UCC BURK075	2002721273	NA	NA
	B. mallei	UCC BURK076	2002721274	NA	NA
	B. mallei	UCC BURK072	85-503	NA	NA
	B. mallei	UCC BURK073	86-567	NA	NA
	B. mallei	UCC BURK007	Budapest	NA	NA
	B. mallei	UCC BURK077	China 5	Horse	China
	B. mallei	UCC BURK002	China 7	NA	NA
	B. mallei	UCC BURK176	FMH	Human	China
	B. mallei	UCC BURK079	Kweiyang #4/China 4	NA	NA
	B. mallei	UCC BURK080		Human	NA
	B. mallei	UCC BURK081		Human	USA
	Burkholderia pseudomallei	GTC 3P0019T	NCTC4845	Monkey	Singapore
	B. pseudomallei	GTC 3P0022	RH 2573	NA	NA
	B. pseudomallei	GTC 3P0056		NA	NA
	B. pseudomallei	GTC 3P0066		Human	Japan
	B. pseudomallei	GTC 3P0437		Human	Japan
	Burkholderia thailandensis	GTC 3P0407T	ATCC700388	Environment	Thailand
	B. thailandensis	E264T		Environment	Thailand
	B. thailandensis	E421		Environment	Thailand
	B. thailandensis	E426		Environment	Thailand
	B. thailandensis	E555		Environment	Cambodia
	B. thailandensis	TxDOH		Human	USA
	Burkholderia territorii	BurkNST001		Environment	Thailand
	B. territorii	BurkNST002		Environment	Thailand
	B. territorii	BurkNST008		Environment	Thailand
	B. territorii	BurkNST014		Environment	Thailand
	B. territorii	BurkNST015		Environment	Thailand
	B. territorii	BurkNST016		Environment	Thailand
	B. territorii	BurkNST024		Environment	Thailand
	B. territorii	BurkNST030		Environment	Thailand
	Burkholderia cenocepacia-like sp.	BurkNST004		Environment	Thailand
	B. cenocepacia-like sp.	BurkNST005		Environment	Thailand
	B. cenocepacia-like sp.	BurkNST011		Environment	Thailand
	Burkholderia pseudomultivorans	BurkNST007		Environment	Thailand
	B. pseudomultivorans	BurkNST018		Environment	Thailand
	B. pseudomultivorans	BurkNST031		Environment	Thailand
	Burkholderia cenocepacia	BurkNST006		Environment	Thailand
	B. cenocepacia	BurkNST010		Environment	Thailand
	B. cenocepacia	BurkNST019		Environment	Thailand
	Burkholderia latens-like sp.	BurkNST003		Environment	Thailand
	Burkholderia multivorans	BurkNST026		Environment	Thailand
	Pseudomonas aeruginosa	ATCC 10145T		NA	NA
	P. aeruginosa	NE-113		Horse	Japan
	P. aeruginosa	NE-138		Horse	Japan
	Stenotrophomonas maltophilia	ATCC 13637T		Human	NA
	S. maltophilia	NE-97		Horse	Japan
	S. maltophilia	NE-103		Horse	Japan
	Esherichia coli	ATCC 11775T		Human	NA
	E. coli	Entero-176		Horse	Japan
	E. coli	Entero-186		Horse	Japan
	Klebsiella pneumoniae	ATCC 13883T		Human	NA
	K. pneumoniae	Entero-151		Horse	Japan
	K. pneumoniae	Entero-183		Horse	Japan
	Streptococcus zooepidemicus	ATCC 43079T		Bovine	England
	S. zooepidemicus	Strep-303		Horse	Japan
	S. zooepidemicus	Strep-311		Horse	Japan
	Streptococcus equi	NCTC 9682T		NA	NA
	S. equi	Strep-76		Horse	Japan
	S. equi	strep-224		Horse	Japan
	Methicillin-susceptible Staphylococcus aureus (MSSA)	ATCC 12600T		Human	UK
	MSSA	Stap-186		Horse	Japan
	MSSA	Stap-207		Horse	Japan
	Methicillin-resistant Staphylococcus aureus (MRSA)	Stap-182		Horse	Japan
	MRSA	Stap-203		Horse	Japan
	MRSA	Stap-248		Horse	Japan
	NA, Not Available; T, Type strain; GTC, Gifu Type Culture Collection; ATCC, American Type Culture Collection; NCTC, The National Collection Type Cultures; UCC, The United States Army Medical Research Institute for Infectious Diseases' Unified Culture Collection
